# Supplementary material for: Crosslinking Mechanism on a Novel Bacillus cereus Transglutaminase-Mediated Conjugation of Food Proteins
Source: Foods. 2022 Nov 19;11(22):3722. doi: 10.3390/foods11223722 (PMC9689123; doi:10.3390/foods11223722)
Supplement: Supplementary file 1 [file foods-11-03722-s001.zip]

Archive with 1 entries (1 files):
- foods-1959177-supplementary.pdf
